# Supplementary material for: Comparative Yolk Proteomic Analysis of Fertilized Low and High Cholesterol Eggs during Embryonic Development
Source: Animals (Basel). 2021 Mar 9;11(3):744. doi: 10.3390/ani11030744 (PMC8035655; doi:10.3390/ani11030744)
Supplement: Supplementary file 1 [file animals-11-00744-s001.zip]

Archive with 6 entries (6 files):
- Supplementary Tables S1-S6/Supplementary Table S1.docx
- Supplementary Tables S1-S6/Supplementary Table S2.docx
- Supplementary Tables S1-S6/Supplementary Table S3.docx
- Supplementary Tables S1-S6/Supplementary Table S4.docx
- Supplementary Tables S1-S6/Supplementary Table S5.docx
- Supplementary Tables S1-S6/Supplementary Table S6.docx
